# Supplementary material for: Rediscovery and taxonomic placement of Solanum polyphyllum Phil. (Solanaceae), a narrow endemic from the Chilean Atacama Desert
Source: PhytoKeys. 2020 Aug 21;156:47–54. doi: 10.3897/phytokeys.156.53703 (PMC7456425; doi:10.3897/phytokeys.156.53703)
Supplement: XML Treatment for Solanum polyphyllum [file phytokeys.156.53703-treatment1.xml]

<!DOCTYPE tp:taxon-treatment
  PUBLIC "-//TaxonX//DTD Taxonomic Treatment Publishing DTD v0 20100105//EN" "tax-treatment-NSO.dtd">
<tp:taxon-treatment xmlns:tp="http://www.plazi.org/taxpub"><tp:treatment-meta><kwd-group><label>Taxon classification</label><kwd><named-content xmlns:xlink="http://www.w3.org/1999/xlink" content-type="kingdom">Plantae</named-content></kwd><kwd><named-content xmlns:xlink="http://www.w3.org/1999/xlink" content-type="order">Solanales</named-content></kwd><kwd><named-content xmlns:xlink="http://www.w3.org/1999/xlink" content-type="family">Solanaceae</named-content></kwd></kwd-group><mixed-citation publication-type="journal"><person-group><name><surname>Moreira-Muñoz</surname><given-names>Andrés</given-names></name><name><surname>Muñoz-Schick</surname><given-names>Mélica</given-names></name></person-group><article-title>Rediscovery and taxonomic placement of <italic><tp:taxon-name><tp:taxon-name-part taxon-name-part-type="genus" reg="Solanum">Solanum</tp:taxon-name-part> <tp:taxon-name-part taxon-name-part-type="species" reg="polyphyllum">polyphyllum</tp:taxon-name-part></tp:taxon-name></italic> Phil. (<tp:taxon-name><tp:taxon-name-part taxon-name-part-type="family">Solanaceae</tp:taxon-name-part></tp:taxon-name>), a narrow endemic from the Chilean Atacama Desert</article-title><source>PhytoKeys</source><day>21</day><month>8</month><year>2020</year><volume>156</volume><fpage>47</fpage><lpage>54</lpage><pub-id pub-id-type="doi">10.3897/phytokeys.156.53703</pub-id></mixed-citation></tp:treatment-meta><tp:nomenclature><tp:taxon-name><object-id xmlns:xlink="http://www.w3.org/1999/xlink" content-type="arpha" xlink:type="simple">082921BE-41A1-53B1-A107-FAD03678B429</object-id>
            <tp:taxon-name-part taxon-name-part-type="genus" reg="Solanum">Solanum</tp:taxon-name-part>
            <tp:taxon-name-part taxon-name-part-type="species" reg="polyphyllum">polyphyllum</tp:taxon-name-part>
          </tp:taxon-name><tp:taxon-authority>Phil., Anales Museo Nacional, Botánica 2: 64, 1891</tp:taxon-authority><xref ref-type="fig" rid="F1">Figures 1</xref><xref ref-type="fig" rid="F2">, 2</xref></tp:nomenclature><tp:treatment-sec sec-type="material" id="SECID0EBLAC"><title>Type.</title><p>Chile. Tarapacá Region: prov. Tarapacá, Pachica, 12 Mar 1885, <italic>C. Rahmer s.n.</italic> (lectotype, designated here: SGO [SGO000004586 acc.#55603]; isolectotypes: B [destroyed, F neg. 2739], CORD [CORD00004258], SGO [SGO000004587 acc.#42779]). Images available via <ext-link xmlns:xlink="http://www.w3.org/1999/xlink" xlink:type="simple" ext-link-type="uri" xlink:href="https://plants.jstor.org/">https://plants.jstor.org/</ext-link>.</p><fig id="F1" position="float" orientation="portrait"><object-id xmlns:xlink="http://www.w3.org/1999/xlink" content-type="doi" xlink:type="simple">10.3897/phytokeys.156.53703.figure1</object-id><object-id xmlns:xlink="http://www.w3.org/1999/xlink" content-type="arpha" xlink:type="simple">C5D3E742-1EB7-5A05-8385-DA62A2BE3E22</object-id><label>Figure 1.</label><caption><p><italic><tp:taxon-name><tp:taxon-name-part taxon-name-part-type="genus" reg="Solanum">Solanum</tp:taxon-name-part> <tp:taxon-name-part taxon-name-part-type="species" reg="polyphyllum">polyphyllum</tp:taxon-name-part></tp:taxon-name></italic> Phil. (lectotype: <italic>C. Rahmer s.n.</italic>, SGO000004586 acc.#55603).</p></caption><graphic xmlns:xlink="http://www.w3.org/1999/xlink" xlink:href="phytokeys-156-047-g001.jpg" position="float" orientation="portrait" xlink:type="simple" id="oo_444123.jpg"><uri content-type="original_file" xlink:type="simple">https://binary.pensoft.net/fig/444123</uri></graphic></fig></tp:treatment-sec><tp:treatment-sec sec-type="description" id="SECID0EIMAC"><title>Description.</title><p>Perennial, robust herbaceous plant up to 100 cm tall. <italic>Stems</italic> thick, glabrescent, internodes with a wing up to 3 mm wide. <italic>Leaves</italic> simple, the blades 3–4 (-8) cm long x 2–4 cm wide, ovate-lanceolate, sessile, base decurrent on the winged petiole, shiny or with few thick hairs, with yellow crystals included in the midrib and stems; upper leaves shorter and thinner. In the buds, there is an oval leaf, with a petiole that has some whitish hairs. <italic>Inflorescence</italic> 7–11 cm long, leaf-opposed, with 12–30 flowers; pedicels filiform 10–12 mm long, with few white hairs 0.5 mm long, which continue in the calyx; calyx 4–5 mm long, with a short tube, ¼-1/3 of its length, divided into five almost linear divisions, 1 mm wide. <italic>Corolla</italic> blue, ca. 15 mm in diameter, pentagonal, with five shallow divisions, purple colored at its base forming a star, that is alternated with notorious oblong and yellow-green nectaries, pubescent abaxially mainly towards the apices of the divisions, glabrous adaxially. <italic>Stamens</italic> unequal; anthers differing in size, 4 of 6–9 mm long, 1 shorter of 4–7 mm long, or 3 shorter and 2 longer, tapered, the narrow apex with an elongating pore, the longer anthers curving towards the shorter ones. <italic>Style</italic> curved and longer than the anthers, stigma capitate. <italic>Fruit</italic> 5–6 mm in diameter, a glabrous, globose, shiny green-orange berry. <italic>Seeds</italic> white, ca. 2 mm long, ca.1.5 mm wide, reniform, with a reticulate surface (Fig. <xref ref-type="fig" rid="F2">2</xref>).</p><fig id="F2" position="float" orientation="portrait"><object-id xmlns:xlink="http://www.w3.org/1999/xlink" content-type="doi" xlink:type="simple">10.3897/phytokeys.156.53703.figure2</object-id><object-id xmlns:xlink="http://www.w3.org/1999/xlink" content-type="arpha" xlink:type="simple">FA0F3362-B37D-57A7-B14F-FD1B4879B410</object-id><label>Figure 2.</label><caption><p><italic><tp:taxon-name><tp:taxon-name-part taxon-name-part-type="genus" reg="Solanum">Solanum</tp:taxon-name-part> <tp:taxon-name-part taxon-name-part-type="species" reg="polyphyllum">polyphyllum</tp:taxon-name-part></tp:taxon-name></italic> at an alluvial cone at the Tarapacá precordillera <bold>A</bold> habitat <bold>B</bold> flower details <bold>C</bold> leaves <bold>D</bold> flower <bold>E</bold> calyx <bold>F</bold> fruits <bold>G</bold> seeds <bold>H</bold> habit. Photos by A. Moreira-Muñoz, drawings by M. Muñoz-Schick.</p></caption><graphic xmlns:xlink="http://www.w3.org/1999/xlink" xlink:href="phytokeys-156-047-g002.jpg" position="float" orientation="portrait" xlink:type="simple" id="oo_444124.jpg"><uri content-type="original_file" xlink:type="simple">https://binary.pensoft.net/fig/444124</uri></graphic></fig></tp:treatment-sec><tp:treatment-sec sec-type="distribution" id="SECID0EKOAC"><title>Distribution.</title><p>Endemic to the Atacama desert of northern Chile; only known from two localities in the precordillera of Tamarugal province, Tarapacá region.</p></tp:treatment-sec><tp:treatment-sec sec-type="ecology" id="SECID0EPOAC"><title>Ecology and habitat.</title><p><italic><tp:taxon-name><tp:taxon-name-part taxon-name-part-type="genus" reg="Solanum">Solanum</tp:taxon-name-part> <tp:taxon-name-part taxon-name-part-type="species" reg="polyphyllum">polyphyllum</tp:taxon-name-part></tp:taxon-name></italic> grows between loose rocks of an alluvial cone on the north side of the Camiña river. It corresponds to a plant of 100 cm high, erect stems, very blue flowers and green-orange berries. The population is composed of only a dozen exemplars. The vegetation of the site is an open bush of low coverage (15%). Other species present on the site are: <italic><tp:taxon-name><tp:taxon-name-part taxon-name-part-type="genus" reg="Cistanthe">Cistanthe</tp:taxon-name-part> <tp:taxon-name-part taxon-name-part-type="species" reg="amarantoides">amarantoides</tp:taxon-name-part></tp:taxon-name></italic> (Phil.) Carolin ex Hershkovitz (<tp:taxon-name><tp:taxon-name-part taxon-name-part-type="family">Montiaceae</tp:taxon-name-part></tp:taxon-name>), <italic><tp:taxon-name><tp:taxon-name-part taxon-name-part-type="genus" reg="Encelia">Encelia</tp:taxon-name-part> <tp:taxon-name-part taxon-name-part-type="species" reg="oblongifolia">oblongifolia</tp:taxon-name-part></tp:taxon-name></italic> DC., <italic><tp:taxon-name><tp:taxon-name-part taxon-name-part-type="genus" reg="Helogyne">Helogyne</tp:taxon-name-part> <tp:taxon-name-part taxon-name-part-type="species" reg="apaloidea">apaloidea</tp:taxon-name-part></tp:taxon-name></italic> Nutt. (both <tp:taxon-name><tp:taxon-name-part taxon-name-part-type="family">Asteraceae</tp:taxon-name-part></tp:taxon-name>), <italic><tp:taxon-name><tp:taxon-name-part taxon-name-part-type="genus" reg="Malesherbia">Malesherbia</tp:taxon-name-part> <tp:taxon-name-part taxon-name-part-type="species" reg="tenuifolia">tenuifolia</tp:taxon-name-part></tp:taxon-name></italic> D.Don (<tp:taxon-name><tp:taxon-name-part taxon-name-part-type="family">Passifloraceae</tp:taxon-name-part></tp:taxon-name>), <italic><tp:taxon-name><tp:taxon-name-part taxon-name-part-type="genus" reg="Huidobria">Huidobria</tp:taxon-name-part> <tp:taxon-name-part taxon-name-part-type="species" reg="fruticosa">fruticosa</tp:taxon-name-part></tp:taxon-name></italic> Phil. (<tp:taxon-name><tp:taxon-name-part taxon-name-part-type="family">Loasaceae</tp:taxon-name-part></tp:taxon-name>), <italic><tp:taxon-name><tp:taxon-name-part taxon-name-part-type="genus" reg="Allionia">Allionia</tp:taxon-name-part> <tp:taxon-name-part taxon-name-part-type="species" reg="incarnata">incarnata</tp:taxon-name-part></tp:taxon-name></italic> L. (<tp:taxon-name><tp:taxon-name-part taxon-name-part-type="family">Nyctaginaceae</tp:taxon-name-part></tp:taxon-name>) and <italic><tp:taxon-name><tp:taxon-name-part taxon-name-part-type="genus" reg="Exodeconus">Exodeconus</tp:taxon-name-part> <tp:taxon-name-part taxon-name-part-type="species" reg="integrifolius">integrifolius</tp:taxon-name-part></tp:taxon-name></italic> (Phil.) Axelius (<tp:taxon-name><tp:taxon-name-part taxon-name-part-type="family">Solanaceae</tp:taxon-name-part></tp:taxon-name>).</p></tp:treatment-sec><tp:treatment-sec sec-type="conservation status" id="SECID0EMCAE"><title>Conservation status.</title><p>The limited representation in herbaria, as well as the low abundance in the field, makes the <italic><tp:taxon-name><tp:taxon-name-part taxon-name-part-type="genus" reg="Solanum">Solanum</tp:taxon-name-part> <tp:taxon-name-part taxon-name-part-type="species" reg="polyphyllum">polyphyllum</tp:taxon-name-part></tp:taxon-name></italic> a candidate for threatened status. Due to its distribution in the two known locations of Compe and Pachica it is Data Deficient, pending further field work. <italic><tp:taxon-name><tp:taxon-name-part taxon-name-part-type="genus" reg="Solanum">Solanum</tp:taxon-name-part> <tp:taxon-name-part taxon-name-part-type="species" reg="polyphyllum">polyphyllum</tp:taxon-name-part></tp:taxon-name></italic> potentially could be found in Isluga National Park but new surveys are required to corroborate its presence in this protected area.</p></tp:treatment-sec><tp:treatment-sec sec-type="discussion" id="SECID0EIDAE"><title>Discussion.</title><p>In its broadly decurrent leaves on the stem, <italic><tp:taxon-name><tp:taxon-name-part taxon-name-part-type="genus" reg="Solanum">S.</tp:taxon-name-part> <tp:taxon-name-part taxon-name-part-type="species" reg="polyphyllum">polyphyllum</tp:taxon-name-part></tp:taxon-name></italic> is similar to <italic><tp:taxon-name><tp:taxon-name-part taxon-name-part-type="genus" reg="Solanum">S.</tp:taxon-name-part> <tp:taxon-name-part taxon-name-part-type="species" reg="paposanum">paposanum</tp:taxon-name-part></tp:taxon-name></italic> Phil., which grows both in Perú and in Chile, from 200–3500 m elevation. It differs from <italic><tp:taxon-name><tp:taxon-name-part taxon-name-part-type="genus" reg="Solanum">S.</tp:taxon-name-part> <tp:taxon-name-part taxon-name-part-type="species" reg="paposanum">paposanum</tp:taxon-name-part></tp:taxon-name></italic> in its entire (versus margins with 4–5 acute lobes in <italic><tp:taxon-name><tp:taxon-name-part taxon-name-part-type="genus" reg="Solanum">S.</tp:taxon-name-part> <tp:taxon-name-part taxon-name-part-type="species" reg="paposanum">paposanum</tp:taxon-name-part></tp:taxon-name></italic>) and glabrous leaves (versus moderately pubescent adaxially and velutinous abaxially in <italic><tp:taxon-name><tp:taxon-name-part taxon-name-part-type="genus" reg="Solanum">S.</tp:taxon-name-part> <tp:taxon-name-part taxon-name-part-type="species" reg="paposanum">paposanum</tp:taxon-name-part></tp:taxon-name></italic>).</p><p><italic><tp:taxon-name><tp:taxon-name-part taxon-name-part-type="genus" reg="Solanum">Solanum</tp:taxon-name-part> <tp:taxon-name-part taxon-name-part-type="species" reg="polyphyllum">polyphyllum</tp:taxon-name-part></tp:taxon-name></italic> was described by Rodulfo Amando Philippi based on specimens collected in Pachica (<named-content xmlns:xlink="http://www.w3.org/1999/xlink" content-type="dwc:verbatimCoordinates" xlink:type="simple"><named-content content-type="geo-json" specific-use="{&#34;type&#34;:&#34;Point&#34;,&#34;coordinates&#34;:[-69.432222,-19.866111]}" id="NCID0EVFAE" xlink:type="simple">19°51'58"S, 69°25'56" W</named-content></named-content>, 1622 m alt.) by Carlos Rahmer during a journey to Tarapacá made in 1885. Of this gathering, two duplicates are conserved in SGO. We designate as lectotype SGO000004586 (acc.#55603, Fig. <xref ref-type="fig" rid="F1">1</xref>), which is very complete and has the handwritten label of R.A. Philippi. The duplicate specimen (SGO000004587, acc.#42779) has a label written by Federico Philippi (son of R.A. Philippi) who also participated in the 1885 expedition.</p><p>The rediscovery of this remarkable plant provides an opportunity to promote more intensive fieldwork in the Tarapacá cordillera, at the transition belt between the desert and precordillera vegetation types, where vegetation greening seems to occur more often due to regional climate change. Despite the sparse vegetation that dominates in the Atacama, new botanical discoveries in different plant families are currently happening, as in <tp:taxon-name><tp:taxon-name-part taxon-name-part-type="family">Asteraceae</tp:taxon-name-part></tp:taxon-name> [<italic><tp:taxon-name><tp:taxon-name-part taxon-name-part-type="genus" reg="Senecio">Senecio</tp:taxon-name-part></tp:taxon-name></italic>] (<xref ref-type="bibr" rid="B3">Calvo and Moreira-Muñoz 2019</xref>, <xref ref-type="bibr" rid="B4">2020</xref>), <tp:taxon-name><tp:taxon-name-part taxon-name-part-type="family">Basellaceae</tp:taxon-name-part></tp:taxon-name> [<italic><tp:taxon-name><tp:taxon-name-part taxon-name-part-type="genus" reg="Anredera">Anredera</tp:taxon-name-part></tp:taxon-name></italic>] (<xref ref-type="bibr" rid="B9">Moreira-Muñoz and Muñoz-Schick 2018</xref>), and <tp:taxon-name><tp:taxon-name-part taxon-name-part-type="family">Solanaceae</tp:taxon-name-part></tp:taxon-name> [<italic><tp:taxon-name><tp:taxon-name-part taxon-name-part-type="genus" reg="Schizanthus">Schizanthus</tp:taxon-name-part></tp:taxon-name></italic>] (<xref ref-type="bibr" rid="B7">Morales et al. 2020</xref>).</p></tp:treatment-sec><tp:treatment-sec sec-type="material" id="SECID0EUHAE"><title>Additional specimens examined.</title><p><bold>Chile.</bold> Tarapacá Region, Route A-45 towards Camiña, Compe locality, <named-content xmlns:xlink="http://www.w3.org/1999/xlink" content-type="dwc:verbatimCoordinates" xlink:type="simple"><named-content content-type="geo-json" specific-use="{&#34;type&#34;:&#34;Point&#34;,&#34;coordinates&#34;:[-69.521667,-19.352500]}" id="NCID0E6HAE" xlink:type="simple">19°21'9"S, 69°31'18"W</named-content></named-content>, 1950 m alt., 16 May 2019, <italic>A. Moreira 3038</italic> (SGO).</p></tp:treatment-sec><ref-list><ref id="B3"><mixed-citation xmlns:xlink="http://www.w3.org/1999/xlink" xlink:type="simple"><person-group><name name-style="western"><surname>Calvo</surname><given-names>J</given-names></name><name name-style="western"><surname>Moreira-Muñoz</surname><given-names>A</given-names></name></person-group> (<year>2019</year>) Contributions to the Andean <tp:taxon-name><tp:taxon-name-part taxon-name-part-type="tribe">Senecioneae</tp:taxon-name-part></tp:taxon-name> (<tp:taxon-name><tp:taxon-name-part taxon-name-part-type="family">Compositae</tp:taxon-name-part></tp:taxon-name>), part III: A new species of <italic><tp:taxon-name><tp:taxon-name-part taxon-name-part-type="genus">Senecio</tp:taxon-name-part></tp:taxon-name></italic> from northern Chile. Anales del Jardín Botánico de Madrid 76(2): e084. <ext-link xlink:type="simple" ext-link-type="doi" xlink:href="10.3989/ajbm.2522">https://doi.org/10.3989/ajbm.2522</ext-link></mixed-citation></ref><ref id="B4"><mixed-citation xmlns:xlink="http://www.w3.org/1999/xlink" xlink:type="simple"><person-group><name name-style="western"><surname>Calvo</surname><given-names>J</given-names></name><name name-style="western"><surname>Moreira-Muñoz</surname><given-names>A</given-names></name></person-group> (<year>2020</year>) <article-title><italic><tp:taxon-name><tp:taxon-name-part taxon-name-part-type="genus">Senecio</tp:taxon-name-part> <tp:taxon-name-part taxon-name-part-type="species">festucoides</tp:taxon-name-part></tp:taxon-name></italic> (<tp:taxon-name><tp:taxon-name-part taxon-name-part-type="tribe">Senecioneae</tp:taxon-name-part></tp:taxon-name>, <tp:taxon-name><tp:taxon-name-part taxon-name-part-type="family">Compositae</tp:taxon-name-part></tp:taxon-name>), a new species from northern Chile.</article-title><source>PhytoKeys</source><volume>149</volume>: <fpage>89</fpage>–<lpage>98</lpage>. <ext-link xlink:type="simple" ext-link-type="doi" xlink:href="10.3897/phytokeys.149.52297">https://doi.org/10.3897/phytokeys.149.52297</ext-link></mixed-citation></ref><ref id="B9"><mixed-citation xmlns:xlink="http://www.w3.org/1999/xlink" xlink:type="simple"><person-group><name name-style="western"><surname>Moreira-Muñoz</surname><given-names>A</given-names></name><name name-style="western"><surname>Muñoz-Schick</surname><given-names>M</given-names></name></person-group> (<year>2018</year>) <article-title>Nueva familia de angiospermas para el registro de la flora nativa de Chile: La familia <tp:taxon-name><tp:taxon-name-part taxon-name-part-type="family">Basellaceae</tp:taxon-name-part></tp:taxon-name>.</article-title><source>Gayana Botánica</source><volume>75</volume>(<issue>2</issue>): <fpage>639</fpage>–<lpage>642</lpage>. <ext-link xlink:type="simple" ext-link-type="doi" xlink:href="10.4067/S0717-66432018000200639">https://doi.org/10.4067/S0717-66432018000200639</ext-link></mixed-citation></ref><ref id="B7"><mixed-citation xmlns:xlink="http://www.w3.org/1999/xlink" xlink:type="simple"><person-group><name name-style="western"><surname>Morales</surname><given-names>V</given-names></name><name name-style="western"><surname>Muñoz-Schick</surname><given-names>M</given-names></name><name name-style="western"><surname>Moreira-Muñoz</surname><given-names>A</given-names></name></person-group> (<year>2020</year>) (in press) Synopsis of <italic><tp:taxon-name><tp:taxon-name-part taxon-name-part-type="genus">Schizanthus</tp:taxon-name-part></tp:taxon-name></italic> Ruiz &amp; Pav. (<tp:taxon-name><tp:taxon-name-part taxon-name-part-type="family">Solanaceae</tp:taxon-name-part></tp:taxon-name>), a genus endemic to the southern Andes. PhytoKeys.</mixed-citation></ref></ref-list></tp:taxon-treatment>
